# Supplementary material for: Thermostable and Long-Circulating Albumin-Conjugated Arthrobacter globiformis Urate Oxidase
Source: Pharmaceutics. 2021 Aug 19;13(8):1298. doi: 10.3390/pharmaceutics13081298 (PMC8400835; doi:10.3390/pharmaceutics13081298)
Supplement: Supplementary file 1 [file pharmaceutics-13-01298-s001.zip]

Archive with 1 entries (1 files):
- pharmaceutics-1278126-supplementary.pdf
